# Supplementary material for: Segmentectomy Versus Wedge Resection for Stage IA Lung Adenocarcinoma—A Population-Based Study
Source: Cancers (Basel). 2025 Mar 10;17(6):936. doi: 10.3390/cancers17060936 (PMC11940408; doi:10.3390/cancers17060936)
Supplement: Supplementary file 1 [file cancers-17-00936-s001.zip]

Archive with 1 entries (1 files):
- cancers-3413937-supplementary.pdf
